# Supplementary material for: Impact of Biofilm Formation by Vaginal Candida albicans and Candida glabrata Isolates and Their Antifungal Resistance: A Comprehensive Study in Ecuadorian Women
Source: J Fungi (Basel). 2025 Aug 25;11(9):620. doi: 10.3390/jof11090620 (PMC12470957; doi:10.3390/jof11090620)
Supplement: Supplementary file 1 [file jof-11-00620-s001.zip]

Archive with 1 entries (1 files):
- jof-3765520-supplementary.pdf
